# Supplementary material for: Individualized drug screening in cholangiocarcinoma using organoid models and patient-derived tumor xenograft
Source: BMC Cancer. 2025 Dec 31;26:173. doi: 10.1186/s12885-025-15495-w (PMC12870517; doi:10.1186/s12885-025-15495-w)
Supplement: Supplementary file 1 — Additional file 1: Table S1. Postoperative clinical data of CCA patients. [file 12885_2025_15495_MOESM1_ESM.xlsx]

## Sheet: Postoperative clinical data 
Patient ID	PDX model	PDO model	PDX ID	PDO ID	Anatomical subtype	Sex	Age	CEA	CA199	Tumor size(cm)	Histological type	Degree of differentiation	TNM	Morphological subtype
P1		√		PDO1	pCCA	Male	50	2.41	33.5	2	Adenocarcinoma	Moderately differentiated	T2bN0M0	-
P2					dCCA	Male	62	2.19	＞1000	2.5	Adenocarcinoma	Moderately differentiated	T1N0M0	-
P3					iCCA	Male	64	1.24	25.7	5	Adenocarcinoma	Moderately differentiated	T1aN0M0	Mass-forming type
P4	√		PDX1		iCCA	Male	60	849	＞1000	4.5	Adenocarcinoma	Moderately differentiated	T1bN1M0	Mass-forming type
P5	√	√	PDX2	PDO2	pCCA	Female	49	0.735	45	1	Adenocarcinoma	Poorly differentiated	T2bN1M0	-
P6	√	√	PDX3	PDO3	iCCA	Female	58	4.11	109	4	Adenosquamous carcinoma	Moderately differentiated	T1aN0M0	Periductal-infiltrating type
P7	√	√	PDX4	PDO4	iCCA	Female	50	2.74	30.6	4	Adenocarcinoma	Poorly differentiated	T1aN0M0	Mass-forming type
P8	√	√	PDX5	PDO5	dCCA	Female	89	28.4	＞1000	2.8	Adenocarcinoma	Moderately differentiated	T3N1M1	-
P9					iCCA	Female	44	1.9	9.17	6.7	Adenocarcinoma	Moderately differentiated	T1bN1M0	Mass-forming type
P10					iCCA	Female	74	3.2	44.5	8	Adenocarcinoma	Moderately differentiated	T1bN0M0	Mass-forming type
P11					iCCA	Female	76	3.65	25.9	11	Adenocarcinoma	Moderately differentiated	T2N0M0	Mass-forming type
P12	√	√	PDX6	PDO6	dCCA	Male	41	1.96	2.62	0.7	Adenocarcinoma	Moderately differentiated	T2N2M0	-
P13					iCCA	Female	61	1.61	23.1	5	Adenocarcinoma	Poorly differentiated	T3N1M0	Mass-forming type
P14	√	√	PDX7	PDO7	iCCA	Female	65	2.15	35.7	7	Adenocarcinoma	Poorly differentiated	T2N0M0	Mass-forming type
P15	√	√	PDX8	PDO8	iCCA	Female	79	460	＞1000	9	Adenocarcinoma	Moderately differentiated	T3N1M0	Mass-forming type
P16	√	√	PDX9	PDO9	iCCA	Male	68	1.82	175	4.5	Adenocarcinoma	Poorly differentiated	T2N0M0	Mass-forming type
P17	√		PDX10		iCCA	Male	61	2.87	＞1000	15	Adenocarcinoma	Poorly differentiated	T2N0M0	Mass-forming type
P18	√	√	PDX11	PDO10	iCCA	Male	72	5.58	＞1000	12	Adenocarcinoma	Poorly differentiated	T3N0M0	Mass-forming type
P19	√	√	PDX12	PDO11	iCCA	Male	42	19.4	50.2	7	Adenocarcinoma	Poorly differentiated	T2N1M0	Mass-forming type
P20	√	√	PDX13	PDO12	iCCA	Male	61	3.48	18.3	7.5	Adenocarcinoma	Poorly differentiated	T2N0M0	Periductal-infiltrating type
P21					iCCA	Female	73	1.71	44.2	7.5	Adenocarcinoma	Moderately differentiated	T2N0M0	Mass-forming type
P22					iCCA	Female	71	46.2	＞1000	7	Adenocarcinoma	Poorly differentiated	T3N0M0	Mass-forming type
P23	√		PDX14		dCCA	Female	49	2.49	748	4	Adenocarcinoma	Poorly differentiated	T3N0M0	-
P24	√	√	PDX15	PDO13	dCCA	Female	65	11.9	817	1.1	Adenocarcinoma	Poorly differentiated	T3N2M0	-
P25	√	√	PDX16	PDO14	iCCA	Female	69	7.64	3.3	6	Adenocarcinoma	Moderately differentiated	T2N0M0	Mass-forming type
P26	√	√	PDX17	PDO15	iCCA	Female	50	12.3	503	8	Adenocarcinoma	Moderately differentiated	T2N0M0	Mass-forming type
P27	√	√	PDX18	PDO16	dCCA	Female	56	1.64	15.6	0.8	Adenocarcinoma	Moderately differentiated	T1N0M0	-
P28	√		PDX19		pCCA	Female	68	13.1	383	1	Adenocarcinoma	Moderately differentiated	T2bN1M1	-
P29	√	√	PDX20	PDO17	iCCA	Male	67	136	＞1000	4.4	Adenocarcinoma	Moderately differentiated	T1aN0M0	Mass-forming type
P30	√	√	PDX21	PDO18	iCCA	Female	48	0.853	77.9	7	Adenocarcinoma	Poorly differentiated	T1bN0M0	Mass-forming type
P31					dCCA	Male	56	0.939	66.2	2	Adenocarcinoma	Highly differentiated	T1N0M0	-
P32					iCCA	Male	57	7.06	＞1000	10	Adenocarcinoma	Moderately differentiated	T1bN0M0	Mass-forming type
