# Supplementary material for: Individualized drug screening in cholangiocarcinoma using organoid models and patient-derived tumor xenograft
Source: BMC Cancer. 2025 Dec 31;26:173. doi: 10.1186/s12885-025-15495-w (PMC12870517; doi:10.1186/s12885-025-15495-w)
Supplement: Supplementary file 2 — Additional file 2: Table S2. Composition of CCA organoid medium. [file 12885_2025_15495_MOESM2_ESM.xlsx]

## Sheet: Composition of CCA organoid 
Component	Company	Cat No.	Concentration
DMEM/F12 medium	Gibco	12634010	-
Penicillin-streptomycin	Gibco	15140122	0.01
GlutaMax	Gibco	35050061	0.01
HEPES	Gibco	15630106	10mM
B27 supplement without vitamin A	Gibco	A3353501	1:50
N2 supplement	Gibco	17502048	1:100
N-Acetyl-L-cysteine	MedChemExpress	HY-110256	1.25mM
Nicotinamide	MedChemExpress	HY-B0150	10mM
Gastrin I	MedChemExpress	HY-P1097	10nM
Recombinant human EGF	Novoprotein	C029	50ng/ml
Recombinant human FGF10	Novoprotein	CR11	100ng/ml
Recombinant human HGF	Novoprotein	CJ72	25ng/ml
Recombinant Human Noggin	Novoprotein	CB89	25ng/ml
Recombinant Human R-spondin 1	Novoprotein	CX83	200ng/mL
Recombinant Human Wnt3a	Novoprotein	C22R	100ng/mL
Forskolin	MedChemExpress	HY-15371	10μM
A83-01	MedChemExpress	HY-10432	5μM
Y-27632	MedChemExpress	HY-10071	10mM
