# Supplementary material for: Individualized drug screening in cholangiocarcinoma using organoid models and patient-derived tumor xenograft
Source: BMC Cancer. 2025 Dec 31;26:173. doi: 10.1186/s12885-025-15495-w (PMC12870517; doi:10.1186/s12885-025-15495-w)
Supplement: Supplementary file 3 — Additional file 3: Table S3. Timeline of PDX models establish. [file 12885_2025_15495_MOESM3_ESM.xlsx]

## Sheet: Timeline of PDX Model Establish
PDX ID	Patient ID	Anatomical subtype	Degree of differentiation	Passage 1 Time (days)	Passage 2 Time (days)	Passage 3 Time (days)
PDX1	P4	iCCA	Moderately differentiated	57	46	37
PDX2	P5	pCCA	Poorly differentiated	37	30	24
PDX3	P6	iCCA	Moderately differentiated	109	87	70
PDX4	P7	iCCA	Poorly differentiated	48	38	30
PDX5	P8	dCCA	Moderately differentiated	43	34	27
PDX6	P12	dCCA	Moderately differentiated	68	54	43
PDX7	P14	iCCA	Poorly differentiated	27	22	18
PDX8	P15	iCCA	Moderately differentiated	78	62	50
PDX9	P16	iCCA	Poorly differentiated	62	50	40
PDX10	P17	iCCA	Poorly differentiated	28	22	18
PDX11	P18	iCCA	Poorly differentiated	55	44	35
PDX12	P19	iCCA	Poorly differentiated	38	30	24
PDX13	P20	iCCA	Poorly differentiated	62	50	40
PDX14	P23	dCCA	Poorly differentiated	39	31	25
PDX15	P24	dCCA	Poorly differentiated	48	38	30
PDX16	P25	iCCA	Moderately differentiated	97	78	62
PDX17	P26	iCCA	Moderately differentiated	49	39	31
PDX18	P27	dCCA	Moderately differentiated	93	74	59
PDX19	P28	pCCA	Moderately differentiated	87	70	56
PDX20	P29	iCCA	Moderately differentiated	48	38	30
PDX21	P30	iCCA	Poorly differentiated	43	34	27
Median (Range)				49 (27-109)	39 (22-87)	31 (18-70)
