# Supplementary material for: Individualized drug screening in cholangiocarcinoma using organoid models and patient-derived tumor xenograft
Source: BMC Cancer. 2025 Dec 31;26:173. doi: 10.1186/s12885-025-15495-w (PMC12870517; doi:10.1186/s12885-025-15495-w)
Supplement: Supplementary file 5 — Additional file 5: Table S5. The IC50 of drug screening to chemotherapeutics of CCA PDOs. [file 12885_2025_15495_MOESM5_ESM.xlsx]

## Sheet: IC50
	IC50(μM)				Log（IC50）
Organoid ID	Gemcitabine	5-FU	Cisplatin	Oxaliplatin	Gemcitabine	5-FU	Cisplatin	Oxaliplatin
PDO1	0.001431	0.1687	0.5332	10.46	-2.84466	-0.772885	-0.27311	1.01953
PDO2	0.0004166	12.12	7.753	10.48	-3.37675	1.0835	0.88947	1.02036
PDO3	6.13e-05	0.1283	3.917	6.242	-4.22185	-0.891773	0.592954	0.795324
PDO4	0.02121	52.78	14.58	50.78	-1.67346	1.72247	1.16376	1.70569
PDO5	2.243e-05	5.759	1.483	2.719	-4.69897	0.760347	0.171141	0.434409
PDO6	0.01657	2.121	0.02608	0.1369	-1.78068	0.326541	-1.58369	-0.863597
PDO7	0.003843	6.333	0.8342	4.366	-2.41567	0.801609	-0.0787298	0.640084
PDO8	0.002999	1.278	6.596	7.788	-2.52288	0.106531	0.819281	0.8914
PDO9	0.004706	0.6888	0.02045	0.191	-2.32698	-0.161907	-1.68931	-0.719
PDO10	0.1209	66.31	13.59	32.32	-0.917574	1.82158	1.13322	1.50947
PDO11	0.4262	50.55	107.5	23.22	-0.370387	1.70372	2.03141	1.36586
PDO12	15.83	492.6	13	47.42	1.19948	2.69249	1.11394	1.67596
PDO13	0.001936	0.05948	0.2692	1.261	-2.7122	-1.22563	-0.569925	0.100715
PDO14	0.003051	2.313	0.4982	120.5	-2.5157	0.364176	-0.302596	2.08099
PDO15	0.0003135	6.255	11.66	31.3	-3.50864	0.796227	1.0667	1.49554
PDO16	0.001602	0.02113	0.1297	14.95	-2.79588	-1.6751	-0.88706	1.17464
PDO17	0.00473	0.04787	0.2001	0.1112	-2.32514	-1.31994	-0.698753	-0.953895
PDO18	0.003351	0.07337	0.2428	1.649	-2.47496	-1.13448	-0.614751	0.217221
