# Supplementary material for: Individualized drug screening in cholangiocarcinoma using organoid models and patient-derived tumor xenograft
Source: BMC Cancer. 2025 Dec 31;26:173. doi: 10.1186/s12885-025-15495-w (PMC12870517; doi:10.1186/s12885-025-15495-w)
Supplement: Supplementary file 6 — Additional file 6: Table S6. The AUC of drug screening to chemotherapeutics of CCA PDOs. [file 12885_2025_15495_MOESM6_ESM.xlsx]

## Sheet: AUC
	AUC(％)
Organoid ID	Gemcitabine	5-FU	Cisplatin	Oxaliplatin
PDO1	11.3031	40.4163	46.445	79.0214
PDO2	17.3401	75.0473	76.0205	80.4542
PDO3	13.6474	37.6318	64.6391	65.9908
PDO4	38.5866	85.8881	77.7507	81.6978
PDO5	11.5351	70.1811	59.2863	61.4761
PDO6	35.6079	57.475	36.5775	42.1465
PDO7	26.4217	70.5866	52.2574	66.8829
PDO8	25.2393	54.7175	69.7756	70.94
PDO9	24.2161	49.9865	32.279	41.39
PDO10	48.4095	87.9427	77.5885	85.023
PDO11	56.3451	81.5626	86.3747	80.0757
PDO12	79.4243	84.0768	70.5326	71.5599
PDO13	15.4551	31.8194	39.9567	54.0687
PDO14	19.0273	60.2325	46.2557	86.5369
PDO15	11.4509	73.3171	78.6429	82.4547
PDO16	13.6702	31.8735	40.4434	71.8573
PDO17	26.0806	30.9543	39.4701	33.7388
PDO18	19.15	29.954	38.8754	58.259
