# Supplementary material for: Individualized drug screening in cholangiocarcinoma using organoid models and patient-derived tumor xenograft
Source: BMC Cancer. 2025 Dec 31;26:173. doi: 10.1186/s12885-025-15495-w (PMC12870517; doi:10.1186/s12885-025-15495-w)
Supplement: Supplementary file 7 — Additional file 7: Table S7. The clinical data from seven CCA patients who received adjuvant chemotherapy after surgery and had drug screening results for their derived organoids. [file 12885_2025_15495_MOESM7_ESM.xlsx]

## Sheet: Clinical data after surgery 
Patient ID	Organoid ID	Date of operation	Tumor stage	Chemotherapy regimens	Clinical response	Clinical response to therapies	Organoid treatment			Sensitivity	Correlation
							Drug	IC50(μM)	AUC(%)
P1	PDO1	20210823	II	GP (Gemcitabine+Cisplatin) *8	No recurrence（20230717）	Sensitive	Gemcitabine	0.001431	11.3031	Sensitive	yes
							Cisplatin	0.5332	46.445	Intermediate sensitive
P5	PDO2	20210913	Ⅲc	Capecitabine *6	Recurrence（20220616）	Resistant	5-FU (Capecitabine)	12.12	75.0473	Resistant	yes
P14	PDO7	20220419	II	GP (Gemcitabine+Cisplatin) *6	No recurrence（20231205）	Sensitive	Gemcitabine	0.003843	26.4217	Sensitive	yes
							Cisplatin	0.8342	52.2574	Intermediate sensitive
P16	PDO9	20220523	II	Capecitabine *4	Recurrence（20221219）	Resistant	5-FU (Capecitabine)	0.6888	49.9865	Intermediate sensitive	no
P20	POD12	20220708	II	GP (Gemcitabine+Cisplatin) *4	Recurrence（20230315）	Resistant	Gemcitabine	15.83	79.4243	Resistant	yes
							Cisplatin	13	70.5326	Resistant
P25	PDO14	20221228	II	Capecitabine *8	No Recurrence（20240619）	Sensitive	5-FU (Capecitabine)	2.313	60.2325	Intermediate sensitive	yes
P26	PDO15	20230413	II	GEMOX (Gemcitabine+Oxaliplatin) *4	Recurrence（20231018）	Resistant	Gemcitabine	0.0003135	11.4509	Sensitive	yes
							Oxaliplatin	31.3	82.4547	Resistant
